# Supplementary material for: Distribution, Sources and Risk Assessment of Polychlorinated Biphenyls in Sediments from Beiluo River
Source: Toxics. 2023 Jan 31;11(2):139. doi: 10.3390/toxics11020139 (PMC9958545; doi:10.3390/toxics11020139)
Supplement: Supplementary file 1 [file toxics-11-00139-s001.zip]

Archive with 1 entries (1 files):
- toxics-2177176-supplementary.pdf
